# Supplementary material for: Metabolic skinflint or spendthrift? Insights into ground sloth integument and thermophysiology revealed by biophysical modeling and clumped isotope paleothermometry
Source: J Mamm Evol. 2025 Jan 14;32(1):1. doi: 10.1007/s10914-024-09743-2 (PMC11732909; doi:10.1007/s10914-024-09743-2)
Supplement: Supplementary file 1 — Supplementary Material 1 [file 10914_2024_9743_MOESM1_ESM.xlsx]

## Sheet: Paleoclimate
Taxon	Range	Lat	Long	Site Age (Years)	Average Yearly Min Temp (Pleistocene)	Average Yearly Max Temp (Pleistocene)	Average Yearly Min Temp (Modern)	Average Yearly Max Temp (Modern)	Elevation (m)	Average Min Temp Difference	Average Max Temp Difference	Month	Max Temp (°C)	Min Temp (°C)	Max Temp Modern (°C)	Min Temp Modern (°C)	Max Relative Humidity (%)	Min Relative Humidity (%)	Wind Speed (10m) (m/s)	Cloud Cover (%)	Rainfall (mm/month)
Eremotherium	Northern Extent	33.16	-81.02	781,000-126,000	11.77	18.08	11	25.825	44.5	-0.77	7.745	January	8.155	1.87	15.9	1.1	100	44.7	3.7	46.4	99.9
												February	9.455	3.27	17.2	2.5	100	41.7	4.1	42.6	99.5
												March	13.755	7.47	21.5	6.7	100	42	4.2	38.1	110.9
												April	17.855	10.87	25.6	10.1	100	37.8	4	31.8	80.6
												May	22.055	15.37	29.8	14.6	100	42.5	3.5	34.1	103.1
												June	25.455	19.37	33.2	18.6	100	46.4	3.4	36.6	137.2
												July	26.555	21.37	34.3	20.6	100	49.2	3.2	37.5	132.9
												August	25.655	21.17	33.4	20.4	100	52	2.9	39.4	147.9
												September	23.755	18.27	31.5	17.5	100	50.3	3.1	40.3	91.9
												October	19.155	11.87	26.9	11.1	100	43.9	3.2	35.4	71.3
												November	14.755	7.07	22.5	6.3	100	42.3	3.3	40.1	59.7
												December	10.355	3.27	18.1	2.5	100	42.2	3.5	45.7	84.5
	Midrange	14.41	-90.3	126,000-11,700	25.22	28.01	15.1667	25.55	1012.8	-10.0533	-2.46	January	26.66	23.0533	24.2	13	94.1	52.9	2.4	35	2.1
												February	27.96	23.2533	25.5	13.2	96.3	50.9	2.5	35.3	2
												March	29.56	24.3533	27.1	14.3	98.8	51.5	2.5	38.4	5.7
												April	30.06	25.4533	27.6	15.4	100	49	2.5	40.6	31.3
												May	29.56	26.2533	27.1	16.2	100	54.3	2.4	46.7	127.8
												June	28.16	26.7533	25.7	16.7	100	61.6	2.2	54.2	243.7
												July	28.16	26.5533	25.7	16.5	100	61	2.3	52.6	205.7
												August	28.26	26.2533	25.8	16.2	100	60.3	2.2	52.8	183.6
												September	27.66	26.4533	25.2	16.4	100	64.1	2.1	59.3	234.6
												October	27.26	26.0533	24.8	16	100	64	2.3	57.5	125.4
												November	26.46	24.6533	24	14.6	100	58.6	2.5	46.2	20.3
												December	26.36	23.5533	23.9	13.5	100	53.8	2.4	39.3	3.2
	Southern Extent	-24.58	-48.58	2,588,000-11,700	18.74	21.64	15.3	25.0917	89	-3.44	3.45167	January	25.4483	22.54	28.9	19.1	87.2	58.4	2.4	59	212
												February	25.4483	22.84	28.9	19.4	86.6	58.9	2.3	58.6	203.1
												March	24.4483	21.74	27.9	18.3	89.6	59.7	2.2	55.8	162.3
												April	22.1483	19.24	25.6	15.8	100	56.5	2	52.4	99.9
												May	19.6483	16.34	23.1	12.9	100	55.9	1.7	53.5	80.9
												June	18.0483	14.54	21.5	11.1	100	55.3	1.8	54.5	83.7
												July	18.0483	14.34	21.5	10.9	100	54.2	2	52	63.9
												August	19.3483	15.54	22.8	12.1	100	53.9	2.2	57.5	53.7
												September	19.4483	17.14	22.9	13.7	100	56.6	2.5	65.1	90.5
												October	21.3483	18.84	24.8	15.4	100	56.8	2.8	63.8	138.8
												November	22.7483	20.44	26.2	17	100	54.6	2.9	61.1	110.2
												December	23.5483	21.34	27	17.9	100	54.5	2.8	63	163.3
Megatherium	Northern Extent	-17.82	-65.91	2,588,000-11,700	21.59	25	5.325	22.4333	3162	16.265	-2.56667	January	19.4333	3.875	22	9.2	95.5	45.9	4.2	59.7	122.8
												February	19.3333	3.575	21.9	8.9	97.9	46.6	3.9	57.2	102.9
												March	19.5333	3.075	22.1	8.4	99.6	44.8	3.8	50.6	75.6
												April	20.2333	0.775	22.8	6.1	100	34.3	3.6	42.4	20.4
												May	19.6333	-3.125	22.2	2.2	100	26.3	3.3	31	1.3
												June	18.3333	-5.625	20.9	-0.3	100	23.9	3.4	29.2	0.6
												July	18.4333	-5.925	21	-0.6	100	23.3	3.8	28.3	1.7
												August	19.4333	-3.725	22	1.6	100	24.5	4.3	23.8	2.9
												September	20.2333	-0.925	22.8	4.4	100	27.6	4.8	35.7	7.7
												October	21.6333	1.475	24.2	6.8	100	30.3	4.7	45	19.9
												November	21.7333	2.975	24.3	8.3	100	34.3	4.7	51.2	42.2
												December	20.4333	3.575	23	8.9	100	39.7	4.3	54.7	96.3
	Midrange	-36.77	-59.86	781,000-12,000	12.63	15.71	7.96667	21.1083	136	-4.66333	5.39833	January	24.0017	18.7633	29.4	14.1	98.8	44.3	3.5	32	106.4
												February	22.9017	18.1633	28.3	13.5	100	47.5	3.1	35.1	83.5
												March	19.7017	16.2633	25.1	11.6	100	51.8	2.6	41.4	123.4
												April	15.8017	12.6633	21.2	8	100	49.9	2.4	42.9	82
												May	11.7017	9.76333	17.1	5.1	100	52.8	2.4	50.8	66.5
												June	8.20167	7.36333	13.6	2.7	100	55.3	2.6	56.9	42.7
												July	8.00167	7.16333	13.4	2.5	100	55.3	2.9	56.1	46.4
												August	9.80167	7.66333	15.2	3	100	49.6	3.3	49.3	40.2
												September	12.5017	9.36333	17.9	4.7	100	46.4	3.7	46.5	57.4
												October	15.1017	12.3633	20.5	7.7	100	48.6	3.8	44.5	85.6
												November	18.7017	14.7633	24.1	10.1	100	45.1	3.7	40.2	95.2
												December	22.1017	17.2633	27.5	12.6	100	42.2	3.7	42.5	94.1
	Southern Extent	-47.83	-65.86	2,600,000-11,700	5.81	8.35	5.40833	15.3833	21	-0.401667	7.03333	January	15.3667	11.0017	22.4	10.6	62.5	32.6	8.4	50.8	16.5
												February	14.3667	10.1	21.4	10.1	64.3	34.3	7.8	47.8	18
												March	12.7667	8.80167	19.8	8.4	70.8	36.9	7.5	48.2	18.3
												April	8.86667	6.20167	15.9	5.8	83.7	38.8	7	56.2	17
												May	3.96667	3.40167	11	3	88.7	47.5	6.6	59.8	23.6
												June	0.566667	1.20167	7.6	0.8	89.6	52.1	6.6	61.2	22
												July	0.266667	-0.00166667	7.3	0.4	89.5	51.5	6.9	54.5	20.2
												August	2.86667	1.80167	9.9	1.4	88.6	45.3	7.3	56.2	15.5
												September	5.86667	3.10167	12.9	2.7	85.7	38.7	7.5	47.1	13.2
												October	16.1	5.20167	16.1	4.8	80.9	34.1	7.9	45.4	9.5
												November	12.2667	7.90167	19.3	7.5	74.8	31	8.4	49.9	12.4
												December	13.9667	9.80167	21	9.4	72.6	30.6	8.5	51.2	13.6
Mylodon	Northern Extent	-25.23	-57.65	2,588,000-11,000	19.49	22.57	18.5833	28.5333	61.2	-0.906667	5.96333	January	27.8367	24.1067	33.8	23.2	71	48.1	2.6	34.6	147.3
												February	27.1367	23.8067	33.1	22.9	73.9	50.7	2.5	33.1	134.8
												March	25.5367	22.4067	31.5	21.5	76.3	52	2.5	33.6	130.2
												April	22.0367	19.4067	28	18.5	100	52.3	2.4	35	145.4
												May	19.0367	16.9067	25	16	100	54.6	2.5	39.1	113.8
												June	16.8367	15.0067	22.8	14.1	100	55.6	2.6	48.4	70.5
												July	17.0367	14.5067	23	13.6	99.3	50.3	2.7	40.5	49.8
												August	18.9367	15.7067	24.9	14.8	96	46.6	3.7	37.2	50
												September	20.6367	17.4067	26.6	16.5	92.8	45.5	3.7	42.7	76.9
												October	23.2367	19.7067	29.2	18.8	94	45.7	2.8	39.3	131
												November	25.3367	21.6067	31.3	20.7	92.5	44.7	2.7	32.5	151
												December	27.2367	23.3067	33.2	22.4	90.7	43.7	3.5	31.7	144
	Midrange	-32.45	-60.8	781,000-12,000	16.89	19.84	12	23.9333	12.8	-4.89	4.09333	January	27.0067	23.09	31.1	18.2	84.9	46.8	3.3	33.7	121.8
												February	25.8067	22.39	29.9	17.5	88.8	49.7	3.2	34.8	112.9
												March	23.3067	20.79	27.4	15.9	95.7	55.1	3.1	39.4	157.1
												April	19.5067	17.29	23.6	12.4	100	54	2.9	39.2	88.4
												May	16.6067	14.39	20.7	9.5	100	54.5	3.1	44.2	50.8
												June	12.9067	11.19	17	6.3	100	55.3	3.2	51.7	39.9
												July	12.9067	11.29	17	6.4	100	55.2	3.5	48.4	36.3
												August	14.6067	11.39	18.7	6.5	100	49	3.7	43.3	31.5
												September	16.9067	13.29	21	8.4	100	46.8	4.1	44.1	56.5
												October	19.9067	16.49	24	11.6	100	47.3	3.9	41	97.7
												November	22.9067	19.29	27	14.4	100	45.2	3.7	34.5	107.8
												December	25.7067	21.79	29.8	16.9	100	43.9	3.5	36.3	119.8
	Southern Extent	-52.16	-69.58	2,600,000-11,700	5.81	8.35	2.925	11.3167	164.3	-2.885	2.96667	January	14.2333	10.085	17.2	7.2	77	42.7	7.7	61.8	28.6
												February	14.0333	9.885	17	7	79.6	44	7.3	55.4	21
												March	12.1333	8.385	15.1	5.5	85.1	47.2	6.4	60.1	22.6
												April	8.43333	5.885	11.4	3	99.4	51.9	5.8	59.5	21.2
												May	4.23333	3.485	7.2	0.6	100	60.8	4.8	63.7	21.8
												June	1.58	1.53	4.5	-1.3	100	64.2	4.9	63.2	19.5
												July	1.185	0.9	3.9	-1.7	100	64.7	4.7	60.7	17.9
												August	3.13333	2.685	6.1	-0.2	99.6	59.9	5.7	56	14.7
												September	6.53333	3.985	9.5	1.1	98.4	50.6	6.1	52.5	11.3
												October	9.63333	5.685	12.6	2.8	92.7	43.2	6.8	56.8	14.2
												November	11.8333	7.685	14.8	4.8	85.7	39.8	7.9	55	21.7
												December	13.5333	9.185	16.5	6.3	85	39.2	7.8	62.3	30.1
Nothrotheriops	Northern Extent	39.3	-122.9	1,800,000-300,000	6.33	14.43	4.2	18.7417	930.2	-2.13	4.31167	January	6.48833	1.93	10.8	-0.2	100	55.1	3.1	43.6	229.3
												February	8.18833	3.23	12.5	1.1	100	51.5	3.6	36.6	172.7
												March	8.88833	3.33	13.2	1.2	100	47.6	4.2	30.9	143
												April	11.6883	4.33	16	2.2	100	39.8	4.5	23.7	71.7
												May	16.0883	7.23	20.4	5.1	100	37.6	4.7	23.4	25.9
												June	20.1883	9.93	24.5	7.8	100	35.2	4.7	24.3	12.5
												July	23.7883	11.73	28.1	9.6	100	32.9	4.6	22.4	3.9
												August	23.5883	11.53	27.9	9.4	100	33.9	4.3	24.9	7
												September	21.6883	9.73	26	7.6	100	34	3.8	23.1	17.1
												October	16.8883	6.73	21.2	4.6	100	38	3.3	28.6	62.2
												November	9.58833	3.93	13.9	1.8	100	49.1	3.2	44.2	157.5
												December	6.08833	2.33	10.4	0.2	100	54.6	3.2	47.5	199.5
	Midrange	35.25	-106.4	126,000-11,700	6.44	13.02	1.9	17.575	2200.7	-4.54	4.555	January	1.845	-3.26	6.4	-7.8	100	33.7	4	24	21.7
												February	4.145	-1.36	8.7	-5.9	90.4	29.9	4.4	25.7	21.4
												March	7.645	1.04	12.2	-3.5	73.9	23.8	5	26.6	23.3
												April	12.645	4.74	17.2	0.2	66.6	17.9	5.4	22.8	18.5
												May	17.745	9.24	22.3	4.7	65.4	17.6	5.2	21.9	23.9
												June	23.045	14.14	27.6	9.6	64.7	17.5	4.9	19.9	24.7
												July	24.345	17.14	28.9	12.6	80.2	25.2	4.4	26.6	68.5
												August	22.445	16.14	27	11.6	87.1	28.9	4	27	73
												September	18.745	12.84	23.3	8.3	86.1	28.6	4.2	24.9	39.9
												October	13.845	7.34	18.4	2.8	86.1	26.2	4	20.6	32.7
												November	7.145	1.64	11.7	-2.9	92.2	28.8	4	25.4	21.5
												December	2.645	-2.36	7.2	-6.9	100	32.2	3.9	26.4	23.2
	Southern Extent	32.9	-117.1	1,800,000-300,000	12.78	19.85	11.8	22.35	186.2	-0.98	2.5	January	15.6	7.48	18.1	6.5	87.5	43.4	3.2	24.4	63.5
												February	16.2	8.48	18.7	7.5	87.8	45.4	3.5	25.9	51.5
												March	16.2	9.48	18.7	8.5	84.6	47.2	4	28.1	58.1
												April	18	11.08	20.5	10.1	95	44.4	4.1	26.7	27.5
												May	19.5	13.78	22	12.8	94.8	48.6	4.1	38.2	7
												June	21.8	15.88	24.3	14.9	98.3	50.1	4	39.2	1.8
												July	24.7	18.38	27.2	17.4	100	50.7	4	27.2	1.4
												August	25.4	19.08	27.9	18.1	100	50.8	3.9	25.7	2.2
												September	24.3	17.48	26.8	16.5	100	49.3	3.7	29.2	4.9
												October	22	14.28	24.5	13.3	100	45.5	3.4	28.9	7.6
												November	18.5	10.38	21	9.4	100	42.7	3.2	26.4	36.2
												December	16	7.58	18.5	6.6	100	41.3	3	25.2	43.7

## Sheet: Physiology and Behavior
Variable			Megatherium	Eremotherium	Mylodon	Nothrotheriops
Mass (kg)			3706	4490	1986	463
BMR (W)			601.2	678.8	390.8	143.2
Core Temperature (°C)		Maximum	36.6
		Target	34.5
		Minimum	30.2
Fat mass as % of Body Mass			Fat only on foot pads
Sweat okay?			No
Activity Multiplier			2
Diet	Browser (Leaves)	% Protein	1.78
		% Fat	1.72
		% Carbohydrate	6.5
		% Dry Matter	39.4
		% Indigestible	10.86
		Water (%)	72
		Energy Density (kj/g)	2.066
	Grazer (Grass)	% Protein	1.81
		% Fat	0.95
		% Carbohydrate	3.56
		% Dry Matter	25.6
		% Indigestible	11.07
		Water (%)	78.21
		Energy Density (kj/g)	1.302
	Woody Plants	% Protein	0.97
		% Fat	1.21
		% Carbohydrate	4.14
		% Dry Matter	82.8
		% Indigetsible	18.94
		Water (%)	55.04
		Energy Density (kj/g)	1.328
Behavior	Wallowing		Y	Y	Y	Y
	Ground Seeking Shade		Y	Y	Y	Y
	Night Shade		Y	Y	Y	Y
	Seek Shelter from Wind		Y	Y	Y	Y
	Lower Body Temperature Slightly		Y	Y	Y	Y
	Basking in Sunlight		N	N	Y	Y
	Sleeping Posture		Legs lumped into torso with head on the ground tucked towards the torso

## Sheet: Integument
Taxon	Variable			2,000 (elements/cm2)	1,300 (elements/cm2)	8.5 (elements/cm2)	0.07 (elements/cm2)
Eremotherium	Length (mm)			200	50	20	20
	Diamenter (mm)			0.005	0.04	0.04	0.5
	Hollow Shaft?			No
	Underfur Present?			No
	Fur Reflectivity			0.114
	Pilo/ptiloerection			Yes
Megatherium	Length (mm)			200	50	20	20
	Diamenter (mm)			0.005	0.04	0.04	0.5
	Hollow Shaft?			No
	Underfur Present?			No
	Fur Reflectivity			0.114
	Pilo/ptiloerection			Yes
Mylodon	Length (mm)			200	50	20	20
	Diamenter (mm)			0.005	0.04	0.04	0.5
	Hollow Shaft?			Yes
	Underfur Present?			Yes
	Fur Reflectivity			0.114
	Pilo/ptiloerection			Yes
Nothrotheriops	Length (mm)			200	50	20	20
	Diamenter (mm)			0.005	0.04	0.04	0.5
	Hollow Shaft?			Yes
	Underfur Present?			Yes
	Fur Reflectivity			0.114
	Pilo/ptiloerection			Yes
