# Supplementary material for: Metabolic skinflint or spendthrift? Insights into ground sloth integument and thermophysiology revealed by biophysical modeling and clumped isotope paleothermometry
Source: J Mamm Evol. 2025 Jan 14;32(1):1. doi: 10.1007/s10914-024-09743-2 (PMC11732909; doi:10.1007/s10914-024-09743-2)
Supplement: Supplementary file 2 — Supplementary Material 2 [file 10914_2024_9743_MOESM2_ESM.xlsx]

## Sheet: Clumped Isotope Replicates
Replicate	Run date	δ13C VPDB (Final)	δ13C VPDB (Final) average	δ13C VPDB (Final) SD*	δ18O VPDB (Final)	δ18O VPDB (Final) average	δ18O VPDB (Final) SD*	δ18O VSMOW (Final)	δ18O VSMOW (Final) average	δ18O VSMOW (Final) SD	Δ47 CDES (Final)	Δ47 CDES (Final) average	Δ47 CDES (Final) SE*	Δ48 CDES (Final)	Δ48 CDES (Final) average	Δ48 CDES (Final) SE*	Temp [°C]	Temp [°C] average	+/- SE	Predicted Alpha (NOTE: mineral specific)	water δ18O VSMOW	water δ18O VSMOW average	water δ18O VSMOW SD
UF 95869			-9.008	0.0173205		-1.114	0.0785281		29.772	0.0834166		0.5816	0.0085		0.297	0.0124122		29.3569	2.40276			2.14307	1.21206
R1	2022-04-02 11:03:00	-8.97			-1.04			29.85			0.567			0.302			34.54			1.02652	3.24046
R2	2022-04-10 22:52:00	-9.01			-1.17			29.71			0.595			0.279			24.6119			1.02853	1.14612
R3	2022-04-11 04:52:00	-8.98			-1.01			29.88			0.571			0.243			33.0607			1.02681	2.98571
R4	2022-04-15 05:11:00	-8.98			-1			29.89			0.601			0.285			22.6067			1.02895	0.910147
R5	2022-09-24 06:50:00	-9.1			-1.35			29.53			0.574			0.376			31.9651			1.02703	2.43289
UF 87131			-9.4775	0.261582		0.9	0.285774		31.8475	0.290675		0.57275	0.007587		-0.314333	0.719061		32.5349	2.80987			4.78543	0.860546
R1	2022-09-23 21:54:00	-9.6			1.07			32.02			0.573			0.46			32.329			1.02696	4.92809
R2	2022-09-25 15:01:00	-9.56			1.09			32.04			0.578			0.348			30.5225			1.02732	4.59477
R3	2022-10-09 07:22:00	-9.09			0.48			31.42			0.552			-1.751			40.2845			1.02542	5.84956
R4	2023-04-02 22:01:00	-9.66			0.96			31.91			0.588						27.0036			1.02804	3.76929
FMNH P13725			-3.645	0.0369685		-4.385	0.185203		26.3975	0.193628		0.5765	0.00330404		0.05775	0.314724		31.0818	1.17891			-0.791206	0.525283
R1	2022-03-31 06:04:00	-3.62			-4.15			26.64			0.572			0.288			32.6942			1.02689	-0.240223
R2	2022-09-23 18:55:00	-3.63			-4.42			26.36			0.572			0.371			32.6942			1.02689	-0.512891
R3	2022-09-25 22:27:00	-3.7			-4.37			26.42			0.586			0.453			27.6976			1.02789	-1.43264
R4	2022-10-09 01:23:00	-3.63			-4.6			26.17			0.576			-0.881			31.2412			1.02718	-0.979074
UF 312730			-4.2825	0.274636		-1.645	1.63675		29.225	1.68409		0.6935	0.0306934		0.51375	0.0148176		-3.00181	7.36017			-5.64322	5.18782
R1	2022-03-31 03:03:00	-4.3			-0.82			30.08			0.699			0.47			-5.30094			1.03551	-5.24377
R2	2022-04-02 05:05:00	-4.57			-0.39			30.51			0.655			0.531			6.21341			1.03264	-2.06363
R3	2022-10-03 21:58:00	-4.35			-4.03			26.77			0.778			0.533			-22.8297			1.0404	-13.1032
R4	2022-10-04 06:58:00	-3.91			-1.34			29.54			0.642			0.521			9.90998			1.03177	-2.16231
FMNH 14404			-6.49333	0.0503322		-3.39	0.18735		27.4267	0.192959		0.601667	0.0138604		0.303333	0.0127192		22.5962	4.52246			-1.51371	1.78771
R2	2022-09-24 00:53:00	-6.54			-3.33			27.49			0.581			0.302			29.4538			1.02754	-0.0439158
R3	2022-09-25 12:00:00	-6.5			-3.6			27.21			0.628			0.282			14.0598			1.03082	-3.50387
R4	2022-09-26 01:26:00	-6.44			-3.24			27.58			0.596			0.326			24.2748			1.0286	-0.993339

## Sheet: REE
lab #	sample	material	genus	Ca	Sr	Y	Ba	La	Ce	Pr	Nd	Sm	Eu	Gd	Tb	Dy	Ho	Er	Tm	Yb	Lu	Pb	U
				ppm	ppm	ppm	ppm	ppm	ppm	ppm	ppm	ppm	ppm	ppm	ppm	ppm	ppm	ppm	ppm	ppm	ppm	ppm	ppm
MQL				2843.32	0.00756618	0.00104999	0.0331907	0.00211822	0.0030328	0.000722423	0.00630891	0.00254656	0.00108955	0.00254151	0.000198099	0.000638115	0.000253395	0.000389441	0.00016927	0.00251124	0.000492807	0.00474768	0.0167308
DS451	UF 95869	dentine	Eremotherium	218661	395.789	757.19	60.8247	21.1855	34.7033	13.1756	100.1	33.2398	8.76254	51.0275	9.00106	67.4509	17.3832	52.1883	7.47583	45.4548	6.91469	2.33055	59.5355
DS454	CM 41277	bone	Eremotherium	71422.9	233.54	19.877	170.016	15.6474	36.0203	4.82768	19.4501	4.25397	0.850598	4.08702	0.621074	3.49319	0.678352	2.02933	0.308377	2.00375	0.308182	7.20568	2.0164
DS457	CM 41277	dentine	Eremotherium	105207	308.172	16.6699	261.926	13.9416	29.0355	3.70094	15.5722	3.71014	0.891776	3.62925	0.559682	3.11063	0.592107	1.63513	0.239643	1.45208	0.220107	6.12766	2.05225
DS459	UF 312728	bone	Eremotherium	337523	313.098	80.3496	62.417	12.8398	34.4358	4.62482	20.7992	5.5057	1.22568	6.83982	1.24899	8.87777	2.16628	7.41352	1.24508	8.02779	1.41367	12.2664	151.872
DS460	UF 312730	dentine	Eremotherium	369106	269.172	1.59695	42.9816	0.276559	0.468636	0.0701261	0.288422	0.0647759	0.0122289	0.0847773	0.0167151	0.12657	0.0340388	0.117712	0.020194	0.14137	0.0249767	0.552814	116.322
DS452	Uncat	bone	Mammalia indet.	113749	703.153	38.8062	68.9503	18.09	36.1086	5.07792	22.1758	5.52475	1.2938	5.98286	0.962534	5.84574	1.24441	3.49668	0.484207	2.90842	0.439584	5.61642	51.7337
DS455	UF 145778	enamel	Mammuthus	86495.7	618.699	20.2495	42.8194	4.89391	10.5591	1.5349	7.2098	1.72512	0.440082	2.01993	0.328714	2.16093	0.498034	1.5611	0.237762	1.54776	0.242777	0.966192	16.5166
DS450	FMNH P15130	dentine	Megatherium	270271	1001.68	1.41177	12374.6	2.70327	4.67883	0.54205	2.00501	0.456235		0.382878	0.0418745	0.219402	0.0423717	0.12904	0.016751	0.122529	0.017293	2.30358	277.314
DS458	FMNH P13653	dentine	Megatherium	187690	686.317	9.92257	607.39	9.60212	21.2416	2.34034	9.05733	1.76626	0.338054	1.90631	0.276964	1.57511	0.326832	0.93856	0.138316	0.849019	0.125758	5.36819	195.171
DS462	FMNH P13653	bone	Megatherium	115572	346.32	2.43354	173.661	1.64982	3.02581	0.35727	1.49099	0.307555	0.049958	0.348849	0.0495399	0.277694	0.0627007	0.173581	0.0251788	0.155583	0.0252874	1.51246	85.751
DS463	FMNH P13725	dentine	Megatherium	112750	216.208	0.333845	220.718	0.359594	0.414566	0.0492322	0.191073	0.0364941		0.0408514	0.00556636	0.0303347	0.00727125	0.0207645	0.00305264	0.0161941	0.00302281	6.565	58.3132
DS453	UF 87131	dentine	Nothrotheriops	333553	1974.91	47.2902	151.884	9.73257	18.4666	2.51642	11.5509	3.0911	0.818733	4.11081	0.703169	4.8572	1.12875	3.67124	0.578601	3.77	0.614145	3.16836	131.457
DS456	Uncat	bone	Probocidian indet.	304525	642.914	1596.62	106.002	157.889	164.868	45.0575	240.416	67.3609	17.6814	110.38	19.698	158.118	39.5347	125.705	18.7696	105.523	17.4569	21.1153	164.777
DS461	FMNH P14511/14401	bone	Promegatherium	298301	522.908	7.36583	2794.99	15.4168	22.7275	2.23451	8.40613	1.51764		1.56028	0.212578	1.12455	0.22281	0.62934	0.0937285	0.594698	0.0854339	69.2187	54.4747
DS464	FMNH P14511/14401	dentine	Promegatherium	343785	452.862	509.993	198.634	161.886	251.836	36.8186	161.059	34.9196	8.43457	54.5188	9.26966	58.8361	13.5492	37.778	5.05984	27.1736	3.78979	63.1827	78.7647
	W-2			77639.9	195.967	21.2183	169.304	10.4848	22.8698	2.91104	12.6205	3.26051	1.13824	3.61321	0.629851	3.93806	0.809766	2.28514	0.332467	2.17835	0.314244	7.6326	0.557647
	W-2			78857.1	204.273	21.9375	172.598	10.7575	24.0758	3.03485	12.966	3.29835	1.16664	3.77514	0.647232	4.13191	0.794571	2.34245	0.350843	2.20225	0.335213	7.87954	0.595852
	W-2			78055.7	201.633	21.7722	172.121	10.6464	23.4168	2.99473	13.05	3.27483	1.14037	3.71943	0.646266	3.95589	0.824764	2.30731	0.347244	2.20594	0.328647	7.78709	0.551835
mean				78184.2	200.624	21.6426	171.341	10.6296	23.4541	2.9802	12.8789	3.2779	1.14842	3.70259	0.641116	4.00862	0.8097	2.31163	0.343518	2.19551	0.326035	7.76641	0.568445
1SD				618.703	4.24367	0.376691	1.77995	0.137117	0.603868	0.0631706	0.227628	0.019104	0.0158128	0.0822673	0.00976771	0.107143	0.0150964	0.0289018	0.00973826	0.0149756	0.0107259	0.124759	0.023913
%RSD				0.791341	2.11523	1.7405	1.03883	1.28996	2.57468	2.11967	1.76746	0.582813	1.37692	2.22188	1.52355	2.67281	1.86444	1.25028	2.83486	0.682101	3.28981	1.6064	4.20674
known concentration				77972.8	195.4	21.82	172.8	10.63	23.21	3.018	13.09	3.3	1.091	3.713	0.627	3.806	0.7908	2.208	0.3315	2.054	0.309	7.83	0.5048
%difference				0.271204	2.67373	-0.812799	-0.844375	-0.00404747	1.0517	-1.25234	-1.61305	-0.66984	5.26294	-0.280282	2.25142	5.3237	2.39	4.69354	3.62535	6.88952	5.51283	-0.812131	12.6079
	BDH82025-926 A1	REE solution				15.3665		14.4674	14.4919	14.4563	14.021	14.0743	14.8883	13.5932	13.8684	13.9709	14.4692	13.7018	14.6515	14.6658	14.3768
	BDH82025-926 A1	REE solution				14.9978		14.4145	14.6191	14.4093	14.1655	14.3393	14.7045	13.8025	13.881	14.2327	14.2132	13.874	15.0514	14.2512	14.4492
	BDH82025-926 A1	REE solution				14.7763		14.0079	14.1523	13.8741	13.6917	13.8333	14.4291	13.3306	13.7941	13.7159	13.8768	13.3116	14.6212	14.0273	14.0617
mean						15.0469		14.2966	14.4211	14.2466	13.9594	14.0823	14.674	13.5754	13.8478	13.9732	14.1864	13.6291	14.7747	14.3148	14.2959
1SD						0.298129		0.2514	0.241297	0.323428	0.242807	0.253093	0.231111	0.236419	0.0469607	0.258438	0.297097	0.288175	0.240096	0.32397	0.205985
%RSD						1.98134		1.75846	1.67322	2.27022	1.73938	1.79724	1.57497	1.74152	0.33912	1.84953	2.09424	2.11441	1.62505	2.26319	1.44087
known concentration						14.2572		14.2572	14.2572	14.2572	14.2572	14.2572	14.2572	14.2572	14.2572	14.2572	14.2572	14.2572	14.2572	14.2572	14.2572
%difference						5.53871		0.276272	1.14966	-0.074609	-2.08879	-1.22691	2.92313	-4.78197	-2.87138	-1.99231	-0.496613	-4.40544	3.62966	0.403729	0.27139
	BDH82025-926 A2	REE solution				8.94438		8.46049	8.38711	8.29377	8.07626	8.37917	8.67722	7.93037	8.07082	8.24663	8.45343	8.2181	8.737	8.6394	8.43723
	BDH82025-926 A2	REE solution				8.75429		8.38122	8.64349	8.387	8.16622	8.29691	8.67698	8.05907	8.20521	8.24214	8.35294	8.18409	8.62798	8.62624	8.62354
	BDH82025-926 A2	REE solution				8.54571		8.19222	8.148	8.00879	7.88004	7.87589	8.42491	7.59039	8.01779	7.96325	8.1755	7.68777	8.51752	8.10255	8.04883
mean						8.74813		8.34465	8.39286	8.22985	8.04084	8.18399	8.59304	7.85994	8.09794	8.15067	8.32729	8.02999	8.6275	8.45606	8.36987
1SD						0.19941		0.137823	0.247793	0.197035	0.146346	0.269971	0.145601	0.242146	0.0966099	0.16233	0.140726	0.296856	0.109739	0.306219	0.293218
%RSD						2.27946		1.65163	2.95242	2.39416	1.82003	3.29877	1.69441	3.08076	1.19302	1.99162	1.68993	3.69684	1.27197	3.6213	3.50326
known concentration						8.18833		8.18833	8.18833	8.18833	8.18833	8.18833	8.18833	8.18833	8.18833	8.18833	8.18833	8.18833	8.18833	8.18833	8.18833
%difference						6.8365		1.909	2.49786	0.50707	-1.80123	-0.0530194	4.94247	-4.01046	-1.1039	-0.459905	1.69703	-1.93379	5.36334	3.26967	2.21702
DS471	NOCS	fossil bone		256165	716.763	437.855	736.632	352.562	670.149	72.4957	294.619	65.1939	17.5005	81.8216	12.1656	73.4361	15.5461	40.2356	4.98291	26.7239	3.65343	21.5181	25.9229
DS472	NOCS	fossil bone		248353	636.989	443.308	967.986	360.36	665.331	73.6604	304.148	62.4554	16.8803	80.3417	12.1698	72.3735	14.9652	39.6961	4.97838	26.5194	3.642	17.9604	24.4048
DS473	NOCS	fossil bone		241384	646.489	433.418	1298.98	328.132	614.576	67.0035	278.936	56.4352	15.3649	73.0682	11.0809	66.897	14.1702	36.9892	4.65582	24.8009	3.45691	16.3861	22.4966
mean				248634	666.747	438.194	1001.2	347.018	650.019	71.0532	292.568	61.3615	16.5819	78.4105	11.8054	70.9022	14.8939	38.9736	4.87237	26.0147	3.58411	18.6215	24.2748
1SD				7394.05	43.5747	4.95381	282.64	16.814	30.7887	3.55519	12.7305	4.48066	1.09864	4.68533	0.627466	3.50904	0.690716	1.7396	0.187552	1.05617	0.110308	2.6291	1.71684
%RSD				2.97387	6.53542	1.13051	28.2301	4.84529	4.73659	5.00356	4.35129	7.30207	6.62553	5.97539	5.31506	4.94913	4.6376	4.46352	3.84931	4.05991	3.07771	14.1186	7.0725
known concentration				254400	1492	504	6958	336	634	70	283	61	16.2	81	11.7	74	15.9	41	5.2	29.2	3.9	30.6	25.2
%difference				-2.26652	-55.3119	-13.0568	-85.6108	3.27916	2.52659	1.50456	3.38082	0.592666	2.35717	-3.1969	0.901153	-4.18619	-6.32799	-4.94233	-6.30065	-10.9085	-8.09974	-39.1454	-3.67144
DS467	NIST 1400	bone ash		374722	246.47	0.287089	225.568	0.412345	0.821504	0.0825936	0.29956	0.0576424		0.0543764	0.00788769	0.0431221	0.00852745	0.0218769	0.00321663	0.0187553	0.00303221	9.69864	0.0561146
DS466	NIST 1400	bone ash		396624	261.019	0.396782	240.903	0.419853	0.853772	0.0866258	0.322404	0.0609672		0.0683281	0.0100718	0.0586606	0.0116428	0.0321766	0.00499004	0.0272569	0.00418757	8.41689	0.0845905
DS465	NIST 1400	bone ash		386689	243.476	0.29699	235.359	0.383992	0.768823	0.0742991	0.281035	0.0597106		0.0543393	0.00873661	0.0492579	0.00952873	0.0250488	0.00399115	0.0222815	0.00338119	8.34857	0.0786653
mean				386011	250.321	0.326954	233.943	0.405397	0.814699	0.0811728	0.301	0.0594401		0.0590146	0.00889871	0.0503469	0.00989966	0.0263674	0.00406594	0.0227646	0.00353366	8.82136	0.0731234
1SD				10966.6	9.38417	0.0606758	7.76515	0.018913	0.0428814	0.00628493	0.0207225	0.00167886		0.00806577	0.00110106	0.00782624	0.00159045	0.00527495	0.000889064	0.00427131	0.000592578	0.760508	0.0150251
%RSD				2.84101	3.74885	18.5579	3.31924	4.66531	5.26346	7.74266	6.88455	2.82446		13.6674	12.3732	15.5446	16.0657	20.0056	21.8661	18.763	16.7695	8.62121	20.5476
DS468	NIST1486	bone meal		274776	256.737	0.0394716	279.774	0.0185125	0.028185	0.0035686	0.0148967	0.00512143		0.00649887	0.000779651	0.0046458	0.00077263	0.00192929	0.000404128	0.00227562	0.00026232	1.18505	0.0196889
DS469	NIST1486	bone meal		272296	265.643	0.0460812	277.4	0.021401	0.035458	0.00340004	0.0168606	0.00563729		0.00683401	0.000817897	0.00491988	0.00110739	0.00282493	0.000423565	0.00223412	0.000364716	1.20146	0.0234039
DS470	NIST1486	bone meal		258881	251.915	0.039061	267.225	0.0186931	0.0368306	0.0034103	0.0157624	0.00554711		0.00615564	0.000865558	0.0051243	0.000854971	0.00264697	0.000264141	0.0022355	0.000300532	1.14405	0.0137549
mean				268651	258.098	0.0415379	274.799	0.0195355	0.0334912	0.00345965	0.0158399	0.00543528		0.00649618	0.000821035	0.00489666	0.000911663	0.00246707	0.000363945	0.00224842	0.000309189	1.17685	0.0189492
1SD				8551.36	6.96471	0.00393995	6.66668	0.00161808	0.00464624	9.44956e-05	0.000984252	0.000275517		0.000339194	4.30393e-05	0.000240094	0.000174432	0.00047415	8.69773e-05	2.35699e-05	5.1744e-05	0.029566	0.00486686
%RSD				3.18307	2.69847	9.48518	2.42602	8.28277	13.873	2.73136	6.21375	5.06905		5.22144	5.24208	4.90321	19.1333	19.2192	23.8985	1.04829	16.7354	2.51229	25.6837
PAAS								38	80	8.9	32	5.6	1.1	4.7	0.77	4.4	1	2.9	0.4	2.8	0.43
Nance W.B., Taylor S.R. (1976) Rare earth element patterns and crustal evolution-I. Australian post-Archean sedimentary rocks. GCA, 40, 1539.
lab #	sample	material	genus					La	Ce	Pr	Nd	Sm	Eu	Gd	Tb	Dy	Ho	Er	Tm	Yb	Lu
								PAAS	PAAS	PAAS	PAAS	PAAS	PAAS	PAAS	PAAS	PAAS	PAAS	PAAS	PAAS	PAAS	PAAS
DS451	UF 95869	dentine	Eremotherium					0.557513	0.433792	1.4804	3.12811	5.93568	7.96594	10.8569	11.6897	15.3297	17.3832	17.996	18.6896	16.2339	16.0807
DS459	UF 312728	bone	Eremotherium					0.33789	0.430447	0.519642	0.649975	0.98316	1.11426	1.45528	1.62207	2.01768	2.16628	2.55639	3.1127	2.86707	3.28761
DS460	UF 312730	dentine	Eremotherium					0.00727787	0.00585795	0.00787933	0.00901317	0.0115671	0.0111172	0.0180377	0.0217079	0.0287658	0.0340388	0.0405905	0.0504849	0.0504892	0.0580852
DS452	Uncat	bone	Mammalia indet.					0.476052	0.451358	0.570553	0.692995	0.986562	1.17618	1.27295	1.25004	1.32858	1.24441	1.20575	1.21052	1.03872	1.02229
DS455	UF 145778	enamel	Mammuthus					0.128787	0.131989	0.172461	0.225306	0.308057	0.400075	0.429771	0.426901	0.49112	0.498034	0.53831	0.594405	0.552773	0.564598
DS450	FMNH P15130	dentine	Megatherium					0.0711388	0.0584854	0.0609045	0.0626564	0.0814706		0.0814633	0.0543825	0.0498641	0.0423717	0.0444964	0.0418775	0.0437605	0.0402163
DS458	FMNH P13653	dentine	Megatherium					0.252687	0.26552	0.262959	0.283042	0.315404	0.307322	0.405597	0.359694	0.357979	0.326832	0.323641	0.34579	0.303221	0.292459
DS462	FMNH P13653	bone	Megatherium					0.0434164	0.0378226	0.0401427	0.0465934	0.0549205	0.0454164	0.0742233	0.0643375	0.0631124	0.0627007	0.0598556	0.062947	0.0555654	0.058808
DS463	FMNH P13725	dentine	Megatherium					0.00946301	0.00518208	0.00553171	0.00597104	0.00651681		0.00869178	0.00722904	0.00689426	0.00727125	0.00716018	0.0076316	0.0057836	0.00702979
DS453	UF 87131	dentine	Nothrotheriops					0.25612	0.230832	0.282744	0.360965	0.551981	0.744302	0.874641	0.913207	1.10391	1.12875	1.26594	1.4465	1.34643	1.42824
DS456	Uncat	bone	Probocidian indet.					4.15496	2.06085	5.06263	7.513	12.0287	16.074	23.4851	25.5818	35.936	39.5347	43.3467	46.9241	37.6867	40.5975
DS461	FMNH P14511/14401	bone	Promegatherium					0.405705	0.284093	0.251068	0.262692	0.271008		0.331975	0.276076	0.25558	0.22281	0.217014	0.234321	0.212392	0.198683
DS464	FMNH P14511/14401	dentine	Promegatherium					4.26016	3.14794	4.13692	5.03309	6.23564	7.66779	11.5997	12.0385	13.3718	13.5492	13.0269	12.6496	9.70486	8.81346
								0.25612	0.26552	0.262959	0.283042	0.315404	0.92928	0.429771	0.426901	0.49112	0.498034	0.53831	0.594405	0.552773	0.564598

## Sheet: Metadata for solution ICP-MS an
Laboratory and Sample Preparation
Laboratory name	Boise State University Isotope Geology Laboratory
Sample type/mineral	Solution
Sample preparation	Sample powders were dissolved in 0.1 mL 29M HF + 0.3 mL 16M HNO3, dried and redissolved in 0.5 mL 16 M HNO3 3X, diluted gravimetrically in 2% HNO3 for analysis
Solution Autosampler
Make, Model and type	ESI SC 4DX FAST
uptake method	FAST 2.0 mL
Stabilization time	30 s
Wash	dual rinse 4% HNO3 + trace HF (4 s each)
ICP-MS Instrument
Make, Model and type	ThermoElectron, iCAP-RQ, single quadrupole mass spectrometer
Sample introduction	PFA micromist nebulizer; peltier cooled quartz, cyclonic spray chamber; 2.5 mm quartz injector and quartz torch; Ni cones, high matrix (3.5 mm) skimmer insert
RF power	1550 W
Nebulizer gas flow	~1.00 L/min Ar
Detection system	Simultaneous combination of pulse and analog counting using real-time cross calibration
Masses measured and dwell times per peak (ms)	7Li, 9Be, 11B, 23Na, 24Mg, 27Al, 31P, 39K, 44Ca, 45Sc, 48Ti, 51V, 52Cr, 55Mn, 57Fe, 59Co, 60Ni, 63Cu, 66Zn, 71Ga, 85Rb, 88Sr, 89Y, 90Zr, 93Nb, 95Mo, 111Cd, 115In, 118Sn, 121Sb, 133Cs, 137Ba, 139La, 140Ce, 141Pr, 146Nd, 147Sm, 153Eu, 157Gd, 159Tb, 163Dy, 165Ho, 166Er, 169Tm, 172Yb, 175Lu, 178Hf, 181Ta, 182W, 185Re, 205Tl, 208Pb, 209Bi, 232Th, 238U (10)
Number of sweeps per analysis	25
Total analysis time	13.75 s
Analyses per reported sample mean	5
Data Processing
Blank	2% HNO3 used for the dilutions of unknowns
Calibration strategy	Linear regression calibration from gravimetrically prepared whole rock powders BHVO-2, BCR-2, BIR-1, AGV-2 (Jochum, K. P., Weis, U., Schwager, B., Stoll, B., Wilson, S. A., Haug, G. H., ... & Enzweiler, J. (2016). Reference values following ISO guidelines for frequently requested rock reference materials. Geostandards and Geoanalytical Research, 40(3), 333-350)
Internal standard	In
Data processing packages	ThermoElectron Qtegra TRA software
Drift correction	Calibration updated from periodic measurements of BHVO-2
Interference correction	137Ba+16O on 153Eu (153Eu = 153Eu -0.0015*137Ba)
Quality control & validation standards	Gravimetrically prepared dissolutions of whole rock powder W2 (Jochum, K. P., Weis, U., Schwager, B., Stoll, B., Wilson, S. A., Haug, G. H., ... & Enzweiler, J. (2016). Reference values following ISO guidelines for frequently requested rock reference materials. Geostandards and Geoanalytical Research, 40(3), 333-350.), and NIST1400 bone ash, NIST1486 bone meal and NOCS fossil bone material (Chava…
Method quantification limit (MQL)	Defined as 3X the standard deviation of the blank analysis associated to the calibration, which is converted into a concentration value using the slope of the calibration function for each analyte, then converted to a concentration by the average dilution factor for the experiment
